# Supplementary material for: Building a Newborn Screening Information Management System from Theory to Practice
Source: Int J Neonatal Screen. 2019 Jan 23;5(1):9. doi: 10.3390/ijns5010009 (PMC7510236; doi:10.3390/ijns5010009)
Supplement: Supplementary file 1 [file IJNS-05-00009-s001.zip]

Archive with 3 entries (3 files):
- Figure S1 - User Needs Tracking.pdf
- Figure S2 - Example of phase 1 scoring.pdf
- Figure S3 - Benefits Realization Tracking.pdf
